# Supplementary material for: Using selfies to challenge public stereotypes of scientists
Source: PLoS One. 2019 May 10;14(5):e0216625. doi: 10.1371/journal.pone.0216625 (PMC6510418; doi:10.1371/journal.pone.0216625)
Supplement: S1 Dataset — (ZIP) [file pone.0216625.s001.zip]

Archive with 1 entries (1 files):
- ScientistsWhoSelfie public dataset.sav
